# Supplementary material for: Exploring and Re-Assessing Reverse Anomeric Effect in 2-Iminoaldoses Derived from Mono- and Polynuclear Aromatic Aldehydes
Source: Molecules. 2024 Aug 30;29(17):4131. doi: 10.3390/molecules29174131 (PMC11397646; doi:10.3390/molecules29174131)
Supplement: Supplementary file 1 [file molecules-29-04131-s001.zip]

Archive with 1 entries (1 files):
- molecules-3168461-supplementary.pdf
